# Supplementary material for: The Dual Benefit of Plant Essential Oils against Tuta absoluta
Source: Plants (Basel). 2023 Feb 21;12(5):985. doi: 10.3390/plants12050985 (PMC10005231; doi:10.3390/plants12050985)
Supplement: Supplementary file 1 [file plants-12-00985-s001.zip]

Archive with 1 entries (1 files):
- plants-2219052-supplementary.pdf
